# Supplementary material for: An Updated Global Species Diversity and Phylogeny in the Forest Pathogenic Genus Heterobasidion (Basidiomycota, Russulales)
Source: Front Microbiol. 2021 Jan 7;11:596393. doi: 10.3389/fmicb.2020.596393 (PMC7817714; doi:10.3389/fmicb.2020.596393)
Supplement: Supplementary Appendix 1 — A comparison of taxa in the Heterobasidion. [file Table_1.XLSX]

## Sheet: Foglio1
Appendix 1. A comparison of taxa in the Heterobasidion.
	H. abietinum	H. amyloideum	H. annosum	H. araucariae	H. armandii	H. australe	H. insulare	H. irregulare	H. linzhiense	H. occidentale	H. orientale	H. parviporum	H. sp.	H. subinsulare	H. subparviporum	H. tibeticum
Distribution	Europe	China	Europe	Oceania	China	China	Asia	Eastern North America	China	Western North America	East Asia	Europe	Western North America	China	Asia	China
Habit	Perennial	Annual	Annual to perennial	Annual, occasionally perennial	Annual	Annual to perennial	Annual	Annual	Annual	Perennial	Annual	Perennial	Perennial	Annual	Perennial	Perennial
Tubes	Up to 4 mm long	Up to 3 mm long	Up to 7 mm long	Up to 12 mm long	Up to 3 mm long	Up to 4 mm long	Up to 4 mm long	Up to 5 mm long	Up to 5 mm long	Up to 3 mm long	Up to 6 mm long	Up to 3 mm long	Up to 13 mm long	Up to 3.5 mm long	Up to 20 mm long	Up to 5 mm long
The number of pores per mm	2–3	4–6	2–3	1–2	4–5	4–6	2–4	6–8	2–4	8–9	1–3	4–5	2–6	1–3	3–5	3–6
Dissepiments	Entire	Entire	Entire to undulating	Entire to lacerate	Entire to slightly lacerate	Entire to lacerate	Entire	Entire to lacerate	Entire or lacerate	Entire	Lacerate or irpicoid	Entire	Entire	Entire to slightly lacerate	Entire	Entire to lacerate
Pore surface	Not glancing	Not glancing	Glancing	Glancing	Not glancing	Glancing	Not glancing	Not glancing	Not glancing	Glancing	Not glancing	Glancing	Glancing	Not glancing	Glancing	Not glancing
Margin of Fruiting body	Sharp to blunt	Sharp	Sharp to blunt	Sharp to blunt	Blunt	Sharp to blunt	Blunt	Blunt	Sharp	Blunt	Sharp	Sharp to blunt	Blunt	Blunt	Blunt	Blunt
Upper surface	Brown to dark brown	Greyish to dark reddish	Brown to dark brown	Brown to red-brown or dark brown	Olivaceous buff	Cream to reddish brown	Cream to buff	Cream to pinkish brown	Cream to reddish	Cream to pale yellow	Reddish	Brown to dark brown	Buff to sienna	Buff to buff-yellow	Buff to greyish	Brownish to reddish brown
Tramal hyphae	Interwoven with orientation	Strongly interwoven without orientation	Interwoven with orientation	Interwoven with orientation	Strongly interwoven without orientation	Interwoven with orientation	Strongly interwoven without orientation	Interwoven with orientation	Interwoven without orientation	Interwoven without orientation	Loosely parallel along the tubes	Interwoven without orientation	Strongly interwoven without orientation	Strongly interwoven without orientation	Strongly interwoven without orientation	Strongly interwoven without orientation
Diam of skeletal hyphae (µm)	3–5	3–5	3–4	3–5	3–4	2.5–5.3	3–4	2–4.5	3.6–6	2.5–5	3–4.3	3–4	2.5–5.5	2–5	1.5–3.5	3–4
Generative hyphae	Scanty	Common in context	Scanty	Scanty	Common in context	Common	Scanty	Scanty	Common	Scanty	Scanty	Scanty	Common in trama	Common	Common	Common in context
Context hyphae	Non-amyloid	Amyloid	Amyloid	Non-amyloid	Amyloid	Non-amyloid	Non-amyloid	Non-amyloid	Non-amyloid	Non-amyloid	Non-amyloid	Amyloid	Amyloid	Non-amyloid	Amyloid	Amyloid
Cystidia	Absent	Present	Absent	Absent	Absent	Absent	Absent	Absent	Absent	Absent	Absent	Absent	Absent	Present	Absent	Present
Cystidioles	Absent	Absent	Absent	Present	Present	Absent	Absent	Absent	Present	Absent	Absent	Absent	Present	Present	Present	Present
Basidia	Slightly longer than basidioles, 18–24 µm	Same length as basidioles	Slightly longer than basidioles, 16–22 µm	Slightly longer than basidioles, 15–18 µm	Slightly longer than basidioles, 14–24 µm	Longer than basidia, 13–17 µm	Slightly longer than basidioles	Slightly longer than basidioles, 17–23 µm	Same length as basidioles	Slightly longer than basidioles, 14–24 µm	Distinctly longer than basidioles, 17–23 µm	Slightly longer than basidioles, 13–17 µm	Slightly longer than basidioles, 18–27 µm	Same length as basidioles	Slightly longer than basidioles, 18–24 µm	Longer than basidioles, 13–18 µm
Basidiospores (µm)	5.2–6 × 4–5(–5.2), L = 5.39, W = 4.42, Q = 1.22 (n = 30/1)	(4.8–)4.9–5.8(–6) ´ 3.9–4.5(–5.6), L=5.14, W=4.20, Q=1.22–1.26 (n=150/5)	3.6–4.8(–4.9) × (2.6–)2.8–3.6(–3.7), L = 4.1, W = 3.1, Q = 1.2–1.5 (n = 60/2)	(5.5–)5.8–6.5(–6.8) × (4.2–)4.5–5.2(–5.3), L = 6.04, W = 4.82, Q = 1.25 (n = 30/1)	(4.8)4.9–5.9(6) × (3.8)3.9–4.5(4.8), L = 5.12, W = 4.11, Q = 1.24–1.25 (n = 60/2)	(4.1–)4.3–5.5(–6.2) × (3.3–)3.5–4.5(–5.5), L=4.95, W=4.01, Q=1.17–1.28 (n=150/5)	(4.8–)4.9–6.5(–8.1) × (3.7–)3.9–5.2(–5.9), L=5.63, W=4.47, Q=1.26 (n=60/1)	4–4.8 × 3–3.5(–3.6), L = 4.41, W = 3.25, Q = 1.36 (n = 30/1)	(5–)5.7–7.8(–10) ´ (4–)4.1–6.1(–10), L=6.47, W=4.98, Q=1.22–1.43 (n = 330/11)	(4.3–)4.4–5 × (3.6–)3.8–4.2, L = 4.95, W = 4.01, Q = 1.17–1.28 (n = 30/1)	(4.8–)5–6.5(–7) ´ (3.8–)4–5(–5.2), L=5.62, W=4.24, Q=1.32–1.33 (n=60/2)	4.2–5(–5.2) × 3.8–4.2,L = 4.76, W = 3.93, Q = 1.21 (n = 30/1)	4.5–5.5(–6) × (3.2–)3.5–5.5, L=5.1, W=3.9, Q=1.29–1.33 (n=60/2)	(4.5–)5–5.7(–6) × (3.6–)3.8–5(–5.5), L=5.17, W=4.22, Q=1.22 (n=30/1)	5–6.5(–7) × (3.8) 4–5.2, L=5.65, W=4.35, Q=1.30–1.32 (n=60/2)	(4–)4.5–6(–7) ´ (3.5–)3.6–5.3(–5.5), L=5.17, W=4.07, Q=1.27–1.28 (n=90/3)
